# Supplementary material for: Efficient Purification of Polyhistidine-Tagged Recombinant Proteins Using Functionalized Corundum Particles
Source: BioTech (Basel). 2023 May 3;12(2):31. doi: 10.3390/biotech12020031 (PMC10204482; doi:10.3390/biotech12020031)
Supplement: Supplementary file 1 [file biotech-12-00031-s001.zip]

Archive with 1 entries (1 files):
- biotech-2357737-supplementary.pdf
